# Supplementary material for: EEG Correlates of Active Stopping and Preparation for Stopping in Chronic Tic Disorder
Source: Brain Sci. 2022 Jan 24;12(2):151. doi: 10.3390/brainsci12020151 (PMC8870153; doi:10.3390/brainsci12020151)
Supplement: Supplementary file 1 [file brainsci-12-00151-s001.zip]

Archive with 1 entries (1 files):
- brainsci-1489725 supplementary.pdf
